# Supplementary material for: Common alleles of CMT2 and NRPE1 are major determinants of CHH methylation variation in Arabidopsis thaliana
Source: PLoS Genet. 2019 Dec 30;15(12):e1008492. doi: 10.1371/journal.pgen.1008492 (PMC6953882; doi:10.1371/journal.pgen.1008492)
Supplement: S1 Table — (XLSX) [file pgen.1008492.s012.xlsx]

## Sheet: Sheet1
S1 Table. GWAS results for average mCHH of TE families
			-log10(p-value)			Length	S.D.	Number of TEs	Group*
TE families	Super families	1_17895231	2_16719071	4_10417744	4_10422486	(mean)
ARNOLD1	DNA/MuDR	3.62	5.145	5.189	5.48	2047.18	4703.88	11	2
ARNOLD2	DNA/MuDR	3.327	2.208	5	7.449	3191.66	5497.93	35	3
ARNOLD3	DNA/MuDR	3.057	2.291	4.767	8.735	8036.67	6314.92	12	3
ARNOLD4	DNA/MuDR	3.48	1.276	3.032	0.863	2378	4113.55	4	2
ARNOLDY1	DNA/MuDR	5.629	7.818	0.876	2.07	1476.03	1932.92	69	2
ARNOLDY2	DNA/MuDR	5.254	8.003	0.218	2.108	1152.97	1133.02	89	2
AT9MU1	DNA/MuDR	2.06	1.023	0.395	0.062	647	NA	1	4
AT9NMU1	DNA/MuDR	1.745	1.197	0.288	1.544	653.33	457.55	3	2
AT9TSD1	DNA/MuDR	5.461	3.367	0.971	0.917	937.39	807.09	23	2
ATCOPIA10	LTR/Copia	0.445	0.011	7.955	2.903	2714	3498.76	2	3
ATCOPIA11	LTR/Copia	1.439	1.152	6.213	5.726	439.12	326.03	8	3
ATCOPIA12	LTR/Copia	0.818	0.065	4	4.936	2195.4	2641.96	5	3
ATCOPIA13	LTR/Copia	0.896	0.418	0.344	0.34	1983.33	2497.91	3	3
ATCOPIA14	LTR/Copia	0.304	0.745	1.325	0.682	1139.5	304.76	2	1
ATCOPIA15	LTR/Copia	1.893	0.474	6.458	5.824	4266.5	794.08	2	3
ATCOPIA16	LTR/Copia	0.253	0.851	0.092	0.449	261	NA	1	1
ATCOPIA17	LTR/Copia	0.32	0.393	5.442	3.812	1275.6	2299.23	5	3
ATCOPIA19	LTR/Copia	1.812	0.903	6.83	7.437	3043	2392.85	2	3
ATCOPIA1	LTR/Copia	0.181	0.827	0.052	0.398	1293.25	2208.48	4	1
ATCOPIA20	LTR/Copia	1.18	1.011	8.044	6.219	2016	2584.77	4	3
ATCOPIA21	LTR/Copia	1.588	0.907	2.471	4.434	525.67	491.07	3	4
ATCOPIA22	LTR/Copia	0.019	1.604	0.283	0.119	442.5	390.22	4	1
ATCOPIA23	LTR/Copia	0.034	0.431	1.583	3.545	968	1300.98	3	3
ATCOPIA24	LTR/Copia	0.415	1.295	2.456	3.465	753.33	1648.46	9	3
ATCOPIA25	LTR/Copia	2.724	0.04	3.236	3.71	1161.33	685.27	3	2
ATCOPIA26	LTR/Copia	0.411	0.074	0.775	0.003	184.43	113.96	7	1
ATCOPIA27	LTR/Copia	1.357	0.633	7.416	8.747	1064.2	1437.55	5	3
ATCOPIA28	LTR/Copia	2.178	1.516	4.318	5.558	1299.86	1730.86	14	4
ATCOPIA29	LTR/Copia	0.983	0.134	1.174	3.178	1549	1198.85	4	4
ATCOPIA2	LTR/Copia	0.439	0.096	8.17	5.762	170	NA	1	3
ATCOPIA30	LTR/Copia	2.57	2.195	1.74	4.606	1128.33	1513.27	6	4
ATCOPIA31	LTR/Copia	0.251	0.359	2.038	5.171	530	523.26	2	3
ATCOPIA32B	LTR/Copia	0.839	0.321	2.833	3.757	3477.67	2894.32	3	3
ATCOPIA32	LTR/Copia	0.409	0.611	0.123	0.799	295	NA	1	1
ATCOPIA33	LTR/Copia	1.038	0.754	10.092	10.582	5098	NA	1	3
ATCOPIA34	LTR/Copia	1.857	1.607	6.81	9.587	2032.38	2113.75	8	3
ATCOPIA35	LTR/Copia	4.069	0.796	8.354	10.429	2670.86	3818.95	7	3
ATCOPIA36	LTR/Copia	0.38	0.499	3.483	1.326	2597.71	1934.56	7	3
ATCOPIA37	LTR/Copia	2.775	1.506	7.41	9.237	1550.11	1856.5	9	3
ATCOPIA38B	LTR/Copia	0.79	0.631	0.188	0.035	425	NA	1	1
ATCOPIA38	LTR/Copia	1.939	0.078	9.185	4.447	2545	3232.89	2	3
ATCOPIA3	LTR/Copia	0.695	0.21	1.016	0.427	290	267.29	2	1
ATCOPIA40	LTR/Copia	1.57	1.011	12.054	6.839	4712	NA	1	3
ATCOPIA41	LTR/Copia	1.79	0.312	7.642	5.455	2760	2681.44	5	3
ATCOPIA42	LTR/Copia	1.432	1.206	3.305	3.955	3483	4268.81	5	3
ATCOPIA43	LTR/Copia	1.947	0.735	9.469	9.625	6087	5930.28	5	3
ATCOPIA44	LTR/Copia	1.149	0.277	7.66	4.22	7115	2706.8	2	3
ATCOPIA45	LTR/Copia	0.719	0.517	6.088	2.963	1714.4	1870.14	5	3
ATCOPIA46	LTR/Copia	0.234	0.162	0.359	1.242	307.5	102.53	2	1
ATCOPIA48	LTR/Copia	2.9	0.593	2.551	1.767	1401	1992.04	6	2
ATCOPIA49	LTR/Copia	0.701	0.33	6.863	6.78	1657.33	1926.27	6	3
ATCOPIA4	LTR/Copia	0.036	1.187	0.142	0.447	299.67	169.17	3	1
ATCOPIA50	LTR/Copia	0.406	0.452	0.095	0.02	177	NA	1	1
ATCOPIA51	LTR/Copia	0.478	0.879	5.162	5.959	1299.5	1563.41	2	3
ATCOPIA52	LTR/Copia	0.134	0.57	1.133	0.025	341	NA	1	1
ATCOPIA53	LTR/Copia	0.098	0.287	0.386	0.36	206	NA	1	1
ATCOPIA54	LTR/Copia	2.301	1.272	3.582	2.959	350.6	388.11	5	4
ATCOPIA55	LTR/Copia	0.119	0.335	0.256	0.053	306.33	96.37	3	2
ATCOPIA56	LTR/Copia	0.029	0.011	1.221	0.148	225.25	174	4	1
ATCOPIA57	LTR/Copia	3.465	0.281	5.263	4.496	460.73	572.59	11	3
ATCOPIA58	LTR/Copia	3.053	0.796	10.688	7.24	3655	2995.04	5	3
ATCOPIA59	LTR/Copia	0.277	0.788	6.932	4.323	865	1894.46	6	3
ATCOPIA5	LTR/Copia	0.144	1.699	0.051	1.682	239	99.73	6	1
ATCOPIA61	LTR/Copia	0.117	1.38	0.18	0.17	1882.33	2689.28	3	1
ATCOPIA62	LTR/Copia	3.426	0.633	0.979	1.306	473	240.42	2	2
ATCOPIA63	LTR/Copia	3.767	0.308	3.253	3.005	1324.75	1194.92	4	4
ATCOPIA64	LTR/Copia	0.377	0.053	4.572	3.297	2343.2	2050.18	5	3
ATCOPIA65A	LTR/Copia	0.618	0.959	1.337	0.777	366	13.75	3	1
ATCOPIA65	LTR/Copia	1.69	0.672	4.526	5.73	989.8	1213.75	10	3
ATCOPIA66	LTR/Copia	2.148	0.585	10.821	11.554	4137.71	4756.73	7	3
ATCOPIA67	LTR/Copia	2.214	1.384	7.914	10.896	1443	1234.37	5	3
ATCOPIA68	LTR/Copia	2.305	1.322	3.14	2.917	554.5	1389.39	24	3
ATCOPIA69	LTR/Copia	0.471	0.203	6.971	6.111	1245.4	2128.93	5	3
ATCOPIA6	LTR/Copia	0.987	0.917	1.017	1.155	353.5	74.25	2	1
ATCOPIA71	LTR/Copia	0.636	0.465	1.086	0.215	922.5	433.46	2	1
ATCOPIA73	LTR/Copia	2.785	1.147	8.403	8.377	4870	NA	1	3
ATCOPIA74	LTR/Copia	0.095	0.963	0.042	0.019	518.5	275.06	2	1
ATCOPIA75	LTR/Copia	1.333	1.489	5.506	5.091	2225.78	2473.36	9	3
ATCOPIA76	LTR/Copia	0.299	0.914	0.22	0.091	300	NA	1	1
ATCOPIA77	LTR/Copia	1.573	0.368	0.514	0.01	210	NA	1	1
ATCOPIA78	LTR/Copia	6.366	2.087	1.011	0.314	1472.29	2813.59	7	2
ATCOPIA79	LTR/Copia	1.75	0.251	0.903	1.175	528	58.28	3	3
ATCOPIA7	LTR/Copia	0.293	1.686	0.21	1.085	285	163.24	3	1
ATCOPIA80	LTR/Copia	0.45	1.652	0.699	0.735	154	63.32	3	1
ATCOPIA82	LTR/Copia	3.81	1.224	2.714	1.435	2119	2767.82	3	3
ATCOPIA84	LTR/Copia	1.684	1.21	8.1	9.529	4881	NA	1	3
ATCOPIA86	LTR/Copia	2.277	0.613	4.572	7.507	2022.67	2781.51	3	3
ATCOPIA87	LTR/Copia	0.171	1.263	0.697	1	260.57	181.13	7	1
ATCOPIA88	LTR/Copia	0.359	0.372	2.652	4.192	2704.5	3778.07	2	3
ATCOPIA89	LTR/Copia	3.143	0.433	10.156	7.094	4931	NA	1	3
ATCOPIA8A	LTR/Copia	1.498	0.198	6.539	7.947	580.33	729.11	3	3
ATCOPIA8B	LTR/Copia	0.889	0.272	0.418	0.394	127	NA	1	1
ATCOPIA90	LTR/Copia	2.149	0.067	6.26	6.22	3322	2579.53	2	3
ATCOPIA91	LTR/Copia	1.699	0.063	1.863	1.158	5270	NA	1	3
ATCOPIA92	LTR/Copia	0.164	0.69	1.139	1.141	128.5	87.57	4	1
ATCOPIA94	LTR/Copia	1.203	2.64	0.81	0.331	716.45	1361.84	11	2
ATCOPIA95	LTR/Copia	2.764	1.735	8.27	8.839	1453.38	1592.51	24	3
ATCOPIA96	LTR/Copia	0.053	1.83	0.74	0.272	173	6.56	3	2
ATCOPIA97	LTR/Copia	0.008	0.022	3.614	4.231	2743	1401.49	2	3
ATCOPIA9	LTR/Copia	1.987	1.572	6.593	8.553	1440	1510.38	2	3
ATDNA12T3_2	DNA	3.86	7.322	2.025	2.876	339.81	212.02	42	2
ATDNA12T3A	DNA	2.008	1.503	8.51	8.059	2268	2396.95	3	3
ATDNA1T9A	DNA/MuDR	2.276	0.836	4.987	7.551	579.4	807.74	10	3
ATDNA2T9A	DNA/MuDR	3.491	3.487	0.036	2.139	1250.56	818.19	9	2
ATDNA2T9B	DNA/MuDR	3.889	3.047	0.261	1.83	1072.57	511.15	7	2
ATDNA2T9C	DNA/MuDR	5.511	4.395	1.48	3.886	425.77	292.91	70	2
ATDNAI26T9	DNA/MuDR	0.533	0.009	0.783	3.105	749.2	949.2	5	4
ATDNAI27T9A	DNA/MuDR	4.086	3.138	0.364	1.561	196.16	232.27	32	2
ATDNAI27T9B	DNA/MuDR	3.554	2.013	0.896	2.349	439.11	690.97	9	2
ATDNAI27T9C	DNA/MuDR	3.064	4.833	1.928	2.921	312.32	492.17	44	2
ATENSPM10	DNA/En-Spm	2.051	1.276	8.299	10.006	3770.71	2998.28	14	3
ATENSPM11	DNA/En-Spm	1.145	0.735	5.17	7.66	4028.44	2923.66	9	3
ATENSPM1A	DNA/En-Spm	3.102	4.883	3.839	4.629	846.94	1363.88	47	3
ATENSPM1	DNA/En-Spm	1.408	1.074	4.075	4.81	1314.62	1742.54	13	3
ATENSPM2	DNA/En-Spm	2.68	1.215	7.457	9.866	3016.45	3012.47	31	3
ATENSPM3	DNA/En-Spm	3.29	2.08	6.762	10.182	4708.62	5182.99	16	3
ATENSPM4	DNA/En-Spm	1.59	0.656	6.277	6.006	776	1075.6	6	3
ATENSPM5	DNA/En-Spm	1.447	0.87	7.532	12.824	2385.65	3188.66	69	3
ATENSPM6	DNA/En-Spm	1.863	0.745	8.059	13.424	2277.5	3287.34	52	3
ATENSPM7	DNA/En-Spm	1.83	1.142	6.83	10.963	3481.94	2513.14	17	3
ATENSPM8	DNA/En-Spm	1.246	1.329	0.824	0.588	374	NA	1	2
ATENSPM9	DNA/En-Spm	1.759	0.524	8.69	13.152	2701.78	3037.05	32	3
ATGP10	LTR/Gypsy	1.703	1.143	10.225	12.064	3497.73	3548.31	22	3
ATGP1	LTR/Gypsy	4.873	5.914	4.458	7.304	4506.67	3239.32	70	2
ATGP2	LTR/Gypsy	1.785	1.575	11.351	13.947	6087.95	3350.07	19	3
ATGP2N	LTR/Gypsy	1.611	1.216	10.728	13.148	2620.36	1117.47	25	3
ATGP3	LTR/Gypsy	1.449	0.491	7.728	5.124	2824.86	2431.68	7	3
ATGP5	LTR/Gypsy	2.975	1.159	11.936	11.416	2162	2178.63	16	3
ATGP6	LTR/Gypsy	3.706	2.301	8.583	9.876	2810.6	3245.11	5	3
ATGP7	LTR/Gypsy	1.333	1.091	8.762	11.447	3497.36	2252.17	11	3
ATGP8	LTR/Gypsy	7.271	4.983	3.42	7.117	1486.35	2275.64	17	2
ATGP9B	LTR/Gypsy	0.219	0.06	2.807	2.412	256.5	166.17	2	4
ATGP9LTR	LTR/Gypsy	0.883	0.387	0.378	1.005	160	NA	1	1
ATHAT10	DNA/HAT	2.987	1.187	4.607	4.406	1790.14	3052.03	7	3
ATHAT1	DNA/HAT	2.487	2.695	9.334	6.951	1088.27	1250.23	30	3
ATHAT2	DNA/HAT	0.394	0.654	6.426	5.967	885.67	983.24	6	3
ATHAT3	DNA/HAT	1.369	0.979	9.353	7.9	1545.71	1247.73	7	3
ATHAT7	DNA/HAT	2.183	1.959	6.55	8.801	1925.33	1662.17	6	3
ATHATN10	DNA/HAT	5.886	3.335	0.002	0.9	597.6	266.99	10	2
ATHATN1	DNA/HAT	3.3	4.109	0.212	0.188	305.71	164.66	21	2
ATHATN2	DNA/HAT	4.607	5.728	0.431	1.357	484.94	223.49	16	2
ATHATN3A	DNA/HAT	4.583	5.695	0.197	1.796	719.57	390.3	7	2
ATHATN3	DNA/HAT	3.842	3.936	0.833	1.032	365.94	198.58	17	2
ATHATN4	DNA/HAT	4.83	6.299	0.172	0.57	282.46	125.62	13	2
ATHATN5	DNA/HAT	3.606	4.975	0.006	0.171	439.1	197.57	10	2
ATHATN6	DNA/HAT	0.59	1.562	3.015	2.017	269.38	209.57	8	2
ATHATN7	DNA/HAT	6.136	9.81	1.41	2.207	495.45	182.24	22	2
ATHATN9	DNA/HAT	0.67	0.629	6.008	2.706	244	NA	1	3
ATHILA0_I	LTR/Gypsy	2.294	1.322	9.788	11.686	4271.1	4379.33	52	3
ATHILA2	LTR/Gypsy	1.996	1.378	8.578	10.587	4817.06	3751.66	203	3
ATHILA3	LTR/Gypsy	1.759	1.342	9.085	10.62	4005.58	3446.13	108	3
ATHILA4A	LTR/Gypsy	2.848	1.355	7.91	11.158	2280.24	1558.72	93	3
ATHILA4B_LTR	LTR/Gypsy	2.924	1.971	6.955	10.383	1272.62	1114.75	45	3
ATHILA4C	LTR/Gypsy	2.189	1	8.726	11.959	4612.87	4337.98	63	3
ATHILA4D_LTR	LTR/Gypsy	3.585	1.435	5.431	10.134	1322.29	1404.2	28	3
ATHILA4	LTR/Gypsy	2.541	1.539	9.253	10.66	2364.88	1196.74	85	3
ATHILA5	LTR/Gypsy	2.502	1.399	10.71	10.47	2805.25	3749.23	36	3
ATHILA6A	LTR/Gypsy	1.979	1.192	9.507	11.86	4350.26	4714.01	115	3
ATHILA6B	LTR/Gypsy	1.87	1.102	8.967	11.386	4224.52	3558.25	48	3
ATHILA7A	LTR/Gypsy	0.917	1.851	4.754	2.914	731.83	602.64	6	3
ATHILA7	LTR/Gypsy	2.719	1.319	2.914	5.662	1339	2821.85	38	2
ATHILA8A	LTR/Gypsy	2.245	1.149	9.714	10.699	2519.44	3504.36	25	3
ATHILA8B	LTR/Gypsy	1.575	0.848	8.108	9.719	1340.88	1212.42	16	3
ATHILA	LTR/Gypsy	2.032	1.274	8.24	11.562	3326.84	2598.09	93	3
ATHPOGO	DNA/Pogo	4.738	3.358	0.236	1.532	259	268.42	3	2
ATHPOGON1	DNA/Pogo	5.478	7.303	0.047	1.036	486.91	217.93	34	2
ATHPOGON2	DNA/Pogo	7.248	5.091	0.77	1.348	546.5	287.67	6	2
ATHPOGON3	DNA/Pogo	5.804	4.371	0.863	1.381	692.83	328.1	29	2
ATIS112A	DNA/Harbinger	5.609	2.91	3.036	6.117	922.4	1064.45	45	2
ATLANTYS1	LTR/Gypsy	1.077	0.886	11.295	12.078	6109.43	4048.4	51	3
ATLANTYS2	LTR/Gypsy	1.857	1.625	11.251	12.959	7128.06	4147.37	33	3
ATLANTYS3	LTR/Gypsy	2.62	2.152	4.208	5.047	4449.67	5627.85	27	3
ATLINE1_1	LINE/L1	6.463	5.44	1.041	1.396	1472.67	1674.29	15	2
ATLINE1_2	LINE/L1	3.487	6.644	3.996	2.682	2964.38	4014	8	2
ATLINE1_3A	LINE/L1	5.286	3.752	0	0.028	291.94	173.93	31	2
ATLINE1_4	LINE/L1	3.472	3.712	2.498	3.544	706	856.92	25	2
ATLINE1_5	LINE/L1	5.86	5.936	4.551	4.839	733.52	722.87	25	2
ATLINE1_6	LINE/L1	2.117	1.024	8.69	6.057	1699.22	3247.77	23	3
ATLINE1A	LINE/L1	7.83	8.331	1.353	3.15	895.12	1088.59	69	2
ATLINE2	LINE/L1	1.712	1.427	6.19	5.043	1434.24	2157.92	37	2
ATLINEIII	LINE/L1	3.493	1.801	1.266	2.237	1502.8	2204.39	41	2
ATMU10	DNA/MuDR	3.676	7.818	0.12	0.495	278.89	149.15	27	2
ATMU11	DNA/MuDR	3.326	0.767	2.446	1.355	683.4	946.11	5	4
ATMU1	DNA/MuDR	3.26	2.489	8.403	10.5	343.69	327.76	13	3
ATMU2	DNA/MuDR	4.975	2.553	0.492	0.349	240	135.06	10	2
ATMU3	DNA/MuDR	2.097	1.281	5.959	3.046	1102.75	1416.23	4	3
ATMU3N1	DNA/MuDR	5.184	4.747	0.26	1.785	451.5	15.02	4	2
ATMU4	DNA/MuDR	1.21	0.215	6.253	6.907	856.5	12.02	2	3
ATMU5	DNA/MuDR	3.963	1.389	4.747	7.721	1301.17	1882.89	6	3
ATMU6	DNA/MuDR	3.162	2.883	2.421	3.023	1758.33	2105.79	3	4
ATMU6N1	DNA/MuDR	1.928	3.166	2.553	3.412	503.4	203.48	20	2
ATMU7	DNA/MuDR	4.701	4.724	0.216	0.455	482.57	325.06	7	2
ATMU8	DNA/MuDR	2.431	0.714	7.175	11.135	1584	2476.89	3	3
ATMU9	DNA/MuDR	4.851	0.827	0.896	1.207	939.62	1953.55	8	2
ATMUN1	DNA/MuDR	7.375	4.07	1.049	1.039	534.67	520.5	27	2
ATMUN2	DNA/MuDR	1.662	4.246	2.556	4.089	554	629.33	2	2
ATMUNX1	DNA/MuDR	3.971	4.212	0.188	0.62	263.5	99.53	16	2
ATN9_1	DNA/MuDR	3.583	2.693	0.064	0.726	465.4	337.98	10	2
ATRE1	LTR/Copia	0.62	0.266	0.184	0.117	329	357.02	6	1
ATREP10A	RC/Helitron	5.759	9.526	0.914	2.008	667.1	537.39	89	2
ATREP10B	RC/Helitron	6.088	5.87	0.767	1.924	679.82	475.4	163	2
ATREP10C	RC/Helitron	6.003	8.312	0.582	1.903	781	489.99	20	2
ATREP10D	RC/Helitron	6	5.876	1.081	2.656	1140.13	1232.58	553	2
ATREP10	RC/Helitron	5.147	6.151	0.708	1.851	724.69	432.9	16	2
ATREP11A	RC/Helitron	5.936	7.59	0.625	2.764	748.69	552.65	29	2
ATREP11	RC/Helitron	6.171	7.507	0.695	2.502	806.39	654.49	308	2
ATREP12	RC/Helitron	1.34	0.163	0.845	1.78	708	800.44	2	3
ATREP13	RC/Helitron	6.53	10.031	0.533	2.302	778.17	472.64	30	2
ATREP14	RC/Helitron	6.499	4.342	0.105	2.068	635.67	357.29	12	2
ATREP15	RC/Helitron	5.921	5.818	0.924	2.373	797.62	719.79	391	2
ATREP16	DNA/MuDR	6.595	1.983	0.65	1.772	588.3	488.81	10	2
ATREP17	DNA/MuDR	3.084	1.712	0.812	0.914	560.14	637.32	7	2
ATREP18	DNA	3.101	3.434	6.183	9.04	1647.55	1911.73	29	3
ATREP19	DNA	4.06	4.096	1.194	2.31	554.97	310.88	71	2
ATREP1	RC/Helitron	6.388	8.767	0.394	2.245	796.53	476.01	173	2
ATREP2A	RC/Helitron	7.903	10.52	0.333	2.177	688.29	306.58	52	2
ATREP2	RC/Helitron	5.928	10.693	0.097	1.417	640.54	266.56	57	2
ATREP3	RC/Helitron	6.189	10.067	0.636	2.143	1212.98	1272.03	568	2
ATREP4	RC/Helitron	5.726	7.453	1.234	2.73	834.57	904.43	313	2
ATREP5	RC/Helitron	5.506	7.397	0.807	2.276	811.69	780.45	221	2
ATREP6	RC/Helitron	7.074	6.936	0.457	1.801	768.62	482.63	60	2
ATREP7	RC/Helitron	7.535	7.282	0.873	2.975	820.12	713.17	48	2
ATREP8	RC/Helitron	6.042	4.896	0.896	3.896	1074.41	565.35	22	2
ATREP9	RC/Helitron	4.996	4.583	0.144	0.785	631.35	438.76	71	2
ATSINE2A	SINE	1.478	2.527	1.676	2.382	392.33	363.7	12	2
ATSINE4	SINE	6.325	8.138	0.399	2.69	261.67	104.69	15	2
ATTIR16T3A	DNA	4.987	2.726	0.092	0.633	441.25	190.88	28	2
ATTIRTA1	DNA/Tc1	6.678	3.343	0.055	0.721	231.09	52.68	11	2
ATTIRX1A	DNA	3.796	2.48	0.503	0.115	278.75	99.9	12	2
ATTIRX1B	DNA	3.117	0.345	0.223	0.319	338.73	67.28	11	2
ATTIRX1C	DNA	3.848	3.172	0.304	0.444	304.86	70.82	7	2
ATTIRX1D	DNA	4.247	2.365	1.144	1.152	211.92	114.71	12	2
BOMZH1	DNA/MuDR	2.951	6.151	1.425	1.943	1021.5	169.55	8	2
BOMZH2	DNA/MuDR	8.097	5.648	0.452	0.559	585.79	354.71	14	2
BRODYAGA1A	DNA/MuDR	7.547	6.415	0.251	1.136	366.12	181.2	139	2
BRODYAGA1	DNA/MuDR	7.883	7.035	0.19	0.979	452.21	274.22	63	2
BRODYAGA2	DNA/MuDR	4.376	5.754	1.184	2.775	530.09	280.56	148	2
DRL1	DNA/HAT	0.967	0.217	0.109	0.135	250	NA	1	1
DT1	DNA/Mariner	5.418	2.352	0.294	0.047	207.55	85.7	11	2
ENDOVIR1	LTR/Copia	2.207	1.728	9.324	4.095	5030	NA	1	3
HARBINGER	DNA/Harbinger	3.236	0.74	4.193	4.344	433.72	576.75	29	2
HELITRON1	RC/Helitron	2.431	2.541	6.587	7.896	3418.05	4719.68	22	2
HELITRON2	RC/Helitron	4.785	2.936	1.452	3.075	2108.27	3476.56	55	2
HELITRON3	RC/Helitron	4.345	2.541	5.58	5.602	1672.73	2862.78	11	2
HELITRON4	RC/Helitron	3.86	2.785	3.767	5.296	2068.74	4344.85	65	2
HELITRON5	RC/Helitron	1.975	0.793	7.098	8.451	2475.43	3326.98	14	3
HELITRONY1A	RC/Helitron	6.358	6.842	0.142	1.951	710.7	1014.22	73	2
HELITRONY1B	RC/Helitron	4.903	4.963	0.728	1.458	744.12	843.15	129	2
HELITRONY1C	RC/Helitron	6.219	5.714	0.363	2.58	847.97	738.46	29	2
HELITRONY1D	RC/Helitron	5.476	5.406	1.148	2.521	569.38	407.26	227	2
HELITRONY1E	RC/Helitron	4.947	4.86	0.9	3.008	662.73	510.82	153	2
HELITRONY2	RC/Helitron	5.343	2.049	1.975	2.587	1896.27	3769.52	48	2
HELITRONY3A	RC/Helitron	1.055	2.164	1.145	0.033	772.22	1000.96	9	2
HELITRONY3	RC/Helitron	6.01	8.463	0.666	2.676	897.58	894.47	506	2
LIMPET1	DNA/MuDR	4.362	5.717	1.883	4.094	228.21	250.18	33	2
META1	LTR/Copia	4.762	5.297	1.889	3.526	2374.5	2121.89	48	2
RathE1_cons	RathE1_cons	4.73	8.102	0.005	0.298	149.57	39.51	21	2
RathE2_cons	RathE2_cons	3.027	6.467	0.406	1.243	217.15	94.02	13	2
RathE3_cons	RathE3_cons	7.076	5.186	0.049	0.317	169.41	34.78	17	2
ROMANIAT5	LTR/Copia	2.263	1.32	6.742	9.258	2382.92	1409.56	12	3
RP1_AT	DNA	6.268	6.91	0.152	0.339	241.67	54.16	12	2
SADHU	null	1.164	0.458	2.202	2.206	1294.4	517.78	5	3
SIMPLEGUY1	DNA/Harbinger	7.371	7.247	0.703	2.074	873.68	461.18	25	2
SIMPLEHAT1	DNA/HAT	5.148	7.025	0.416	1.757	777.67	389.5	12	2
SIMPLEHAT2	DNA/HAT	6.228	11.348	0.447	2.054	914.95	489.66	20	2
TA11	LINE/L1	2.011	0.81	10.943	11.165	3231.54	2864.99	24	3
TA1-2	LTR/Copia	0.706	0.123	7.575	5.263	2139	2242.94	2	3
TA1_AT	LTR/Gypsy	0.967	0.142	0.967	1.971	520	NA	1	3
TAG1	DNA/HAT	0.78	0.481	0.144	0.383	269	143.29	8	2
TAG2	DNA/HAT	4.907	2.269	0.863	2.205	395	355.24	14	4
TAG3N1	DNA/HAT	6.592	4.397	0.81	1.266	515.27	293.9	11	2
TAT1_ATH	LTR/Gypsy	1.363	1.427	11.212	12.208	680.09	614.26	11	3
TNAT1A	DNA	5.237	7.355	0.026	1.896	567	320.97	29	2
TNAT2A	DNA	6.415	5.058	0.467	1.277	413.25	359.28	8	2
TSCL	LINE	7.693	6.83	0.255	0.78	277.12	166.51	26	2
Unassigned	NA	1.936	0.611	9.573	9.308	1903.09	1082.52	47	3
VANDAL10	DNA/MuDR	0.273	0.115	3.883	3.397	234	207.89	2	4
VANDAL11	DNA/MuDR	2.32	0.548	9.408	10.246	6196.6	5130.76	5	3
VANDAL12	DNA/MuDR	1.936	0.008	2.87	4.793	2043.67	2704.51	9	4
VANDAL13	DNA/MuDR	5.312	1.305	3.516	7.613	6626	7459.48	4	2
VANDAL15	DNA/MuDR	2.836	0.081	1.038	0.466	93	NA	1	2
VANDAL16	DNA/MuDR	4.394	1.131	0.824	2.105	2979.89	4265.1	9	2
VANDAL17	DNA/MuDR	3.616	3.592	4.288	4.119	731.25	1432.66	113	2
VANDAL18	DNA/MuDR	1.71	1.963	4.131	5.524	685.33	665.09	3	3
VANDAL18NA	DNA/MuDR	2.216	6.686	2.068	2.857	825.83	667.84	6	2
VANDAL18NB	DNA/MuDR	3.453	4.81	1.291	5.873	1175.5	997.24	4	2
VANDAL1	DNA/MuDR	2.991	1.298	6.217	7.943	3060.03	5584.36	30	3
VANDAL1N1	DNA/MuDR	4.678	2.836	1.361	1.762	1396.89	1036.97	9	2
VANDAL20	DNA/MuDR	2.963	3.146	2.676	9.967	4579	4819.05	7	3
VANDAL21	DNA/MuDR	2.144	1.127	7.703	11.124	4582.9	3502.9	31	3
VANDAL22	DNA/MuDR	6.688	2.019	1.87	4.167	4423	6106.67	6	2
VANDAL2	DNA/MuDR	1.801	1.57	7.573	10.152	10412.5	5176.02	21	3
VANDAL2N1	DNA/MuDR	6.256	6.135	2.184	4.854	2381.83	810.01	18	2
VANDAL3	DNA/MuDR	2.539	1.321	8.623	10.917	4490.78	5544.52	51	3
VANDAL4	DNA/MuDR	2.15	0.249	7.936	9.907	7530.19	7711.52	16	3
VANDAL5A	DNA/MuDR	0.708	1.412	3.119	3.658	642.33	864.03	6	2
VANDAL5	DNA/MuDR	1.951	0.712	5.081	8.095	5557.93	7094.95	15	3
VANDAL6	DNA/MuDR	2.921	1.452	4.248	6.308	3999.26	3848.69	19	3
VANDAL7	DNA/MuDR	1.724	1.339	6.714	7.866	5711.58	5638.35	12	3
VANDAL8	DNA/MuDR	3.42	4.27	3.354	4.616	1624.45	3000.85	44	2
VANDAL9	DNA/MuDR	1.583	0.434	8.294	12.842	3899.7	4687.83	10	3
VANDALNX1	DNA/MuDR	0.502	0.777	0.788	1.015	888.75	826.67	4	2
VANDALNX2	DNA/MuDR	4.012	2.249	0.64	2.644	442.4	498.01	10	2
* Group corresponds groupI-IV shown in Figure 1
